# Supplementary material for: Different Leaf Anatomical Responses to Water Deficit in Maize and Soybean
Source: Life (Basel). 2023 Jan 20;13(2):290. doi: 10.3390/life13020290 (PMC9966819; doi:10.3390/life13020290)
Supplement: Supplementary file 1 [file life-13-00290-s001.zip]

Archive with 1 entries (1 files):
- life-2127577-supplementary.pdf
